# Supplementary material for: Establishment of a Prognostic Model for Hepatocellular Carcinoma Based on Endoplasmic Reticulum Stress-Related Gene Analysis
Source: Front Oncol. 2021 May 21;11:641487. doi: 10.3389/fonc.2021.641487 (PMC8175984; doi:10.3389/fonc.2021.641487)
Supplement: Supplementary file 2 [file Table_2.xls]

Supplementary Table 2:Targeting and regulating the mirna of 5 target genes
mature_mirna_acc	mature_mirna_id	target_symbol	target_entrez	target_ensembl	mirtarbase	tarbase	validated.sum	all.sum
	hsa-miR-375	EIF2S1	1965	ENSG00000134001	3	1	2	2
MIMAT0000068	hsa-miR-15a-5p	HDGF	3068	ENSG00000143321	3	1	2	2
MIMAT0000068	hsa-miR-15a-5p	SRPRB	58477	ENSG00000144867	3	1	2	2
MIMAT0000069	hsa-miR-16-5p	HDGF	3068	ENSG00000143321	4	1	2	2
MIMAT0000069	hsa-miR-16-5p	SRPRB	58477	ENSG00000144867	4	1	2	2
MIMAT0000070	hsa-miR-17-5p	EIF2S1	1965	ENSG00000134001	2	1	2	2
MIMAT0000075	hsa-miR-20a-5p	EIF2S1	1965	ENSG00000134001	2	1	2	2
MIMAT0000086	hsa-miR-29a-3p	HDGF	3068	ENSG00000143321	3	1	2	2
MIMAT0000093	hsa-miR-93-5p	EIF2S1	1965	ENSG00000134001	2	1	2	2
MIMAT0000100	hsa-miR-29b-3p	HDGF	3068	ENSG00000143321	3	1	2	2
MIMAT0000103	hsa-miR-106a-5p	EIF2S1	1965	ENSG00000134001	2	1	2	2
MIMAT0000251	hsa-miR-147a	HDGF	3068	ENSG00000143321	1	1	2	2
MIMAT0000275	hsa-miR-218-5p	HDGF	3068	ENSG00000143321	1	1	2	2
MIMAT0000279	hsa-miR-222-3p	HDGF	3068	ENSG00000143321	1	1	2	2
MIMAT0000417	hsa-miR-15b-5p	HDGF	3068	ENSG00000143321	3	1	2	2
MIMAT0000417	hsa-miR-15b-5p	SRPRB	58477	ENSG00000144867	3	1	2	2
MIMAT0000423	hsa-miR-125b-5p	HDGF	3068	ENSG00000143321	1	1	2	2
MIMAT0000449	hsa-miR-146a-5p	SRPRB	58477	ENSG00000144867	3	1	2	2
MIMAT0000456	hsa-miR-186-5p	HDGF	3068	ENSG00000143321	1	1	2	2
MIMAT0000461	hsa-miR-195-5p	HDGF	3068	ENSG00000143321	3	1	2	2
MIMAT0000680	hsa-miR-106b-5p	EIF2S1	1965	ENSG00000134001	2	1	2	2
MIMAT0000681	hsa-miR-29c-3p	HDGF	3068	ENSG00000143321	3	1	2	2
MIMAT0001341	hsa-miR-424-5p	HDGF	3068	ENSG00000143321	3	1	2	2
MIMAT0001341	hsa-miR-424-5p	SRPRB	58477	ENSG00000144867	2	1	2	2
MIMAT0001413	hsa-miR-20b-5p	EIF2S1	1965	ENSG00000134001	2	1	2	2
MIMAT0002809	hsa-miR-146b-5p	SRPRB	58477	ENSG00000144867	3	1	2	2
MIMAT0002820	hsa-miR-497-5p	HDGF	3068	ENSG00000143321	4	1	2	2
MIMAT0002836	hsa-miR-526b-3p	EIF2S1	1965	ENSG00000134001	2	1	2	2
MIMAT0002872	hsa-miR-501-5p	HDGF	3068	ENSG00000143321	1	1	2	2
MIMAT0003393	hsa-miR-425-5p	HDGF	3068	ENSG00000143321	1	1	2	2
MIMAT0004488	hsa-miR-15a-3p	HDGF	3068	ENSG00000143321	1	1	2	2
MIMAT0004550	hsa-miR-30c-2-3p	HDGF	3068	ENSG00000143321	1	1	2	2
MIMAT0004680	hsa-miR-130b-5p	EIF2S1	1965	ENSG00000134001	2	1	2	2
MIMAT0004748	hsa-miR-423-5p	HDGF	3068	ENSG00000143321	1	1	2	2
MIMAT0004970	hsa-miR-920	HDGF	3068	ENSG00000143321	1	1	2	2
MIMAT0016895	hsa-miR-2355-5p	HDGF	3068	ENSG00000143321	3	1	2	2
MIMAT0017999	hsa-miR-3619-5p	HDGF	3068	ENSG00000143321	2	1	2	2
MIMAT0019737	hsa-miR-4664-5p	HDGF	3068	ENSG00000143321	2	1	2	2
MIMAT0019846	hsa-miR-4726-3p	HDGF	3068	ENSG00000143321	1	1	2	2
MIMAT0022470	hsa-miR-5682	HDGF	3068	ENSG00000143321	3	1	2	2
MIMAT0022717	hsa-miR-873-3p	HDGF	3068	ENSG00000143321	1	1	2	2
	hsa-miR-1912	HDGF	3068	ENSG00000143321	3	0	1	1
	hsa-miR-320a	HDGF	3068	ENSG00000143321	0	1	1	1
	hsa-miR-498	SRPRB	58477	ENSG00000144867	2	0	1	1
	hsa-miR-520b	EIF2S1	1965	ENSG00000134001	2	0	1	1
	hsa-miR-520e	EIF2S1	1965	ENSG00000134001	2	0	1	1
MIMAT0000063	hsa-let-7b-5p	HDGF	3068	ENSG00000143321	0	1	1	1
MIMAT0000063	hsa-let-7b-5p	SRPRB	58477	ENSG00000144867	0	1	1	1
MIMAT0000065	hsa-let-7d-5p	HDGF	3068	ENSG00000143321	0	1	1	1
MIMAT0000069	hsa-miR-16-5p	PPP2R5B	5526	ENSG00000068971	0	1	1	1
MIMAT0000076	hsa-miR-21-5p	EIF2S1	1965	ENSG00000134001	1	0	1	1
MIMAT0000077	hsa-miR-22-3p	EIF2S1	1965	ENSG00000134001	0	1	1	1
MIMAT0000080	hsa-miR-24-3p	HDGF	3068	ENSG00000143321	0	1	1	1
MIMAT0000082	hsa-miR-26a-5p	EIF2S1	1965	ENSG00000134001	0	1	1	1
MIMAT0000082	hsa-miR-26a-5p	HDGF	3068	ENSG00000143321	0	1	1	1
MIMAT0000083	hsa-miR-26b-5p	EIF2S1	1965	ENSG00000134001	0	1	1	1
MIMAT0000083	hsa-miR-26b-5p	HDGF	3068	ENSG00000143321	0	1	1	1
MIMAT0000085	hsa-miR-28-5p	HDGF	3068	ENSG00000143321	0	1	1	1
MIMAT0000086	hsa-miR-29a-3p	EIF2S1	1965	ENSG00000134001	0	1	1	1
MIMAT0000087	hsa-miR-30a-5p	HDGF	3068	ENSG00000143321	1	0	1	1
MIMAT0000092	hsa-miR-92a-3p	HDGF	3068	ENSG00000143321	1	0	1	1
MIMAT0000092	hsa-miR-92a-3p	SRPRB	58477	ENSG00000144867	1	0	1	1
MIMAT0000093	hsa-miR-93-5p	HDGF	3068	ENSG00000143321	1	0	1	1
MIMAT0000094	hsa-miR-95-3p	HDGF	3068	ENSG00000143321	0	1	1	1
MIMAT0000099	hsa-miR-101-3p	EIF2S1	1965	ENSG00000134001	0	1	1	1
MIMAT0000099	hsa-miR-101-3p	HDGF	3068	ENSG00000143321	0	1	1	1
MIMAT0000100	hsa-miR-29b-3p	EIF2S1	1965	ENSG00000134001	0	1	1	1
MIMAT0000101	hsa-miR-103a-3p	EIF2S1	1965	ENSG00000134001	0	1	1	1
MIMAT0000101	hsa-miR-103a-3p	HDGF	3068	ENSG00000143321	0	1	1	1
MIMAT0000101	hsa-miR-103a-3p	PPP2R5B	5526	ENSG00000068971	0	1	1	1
MIMAT0000102	hsa-miR-105-5p	EIF2S1	1965	ENSG00000134001	0	1	1	1
MIMAT0000104	hsa-miR-107	HDGF	3068	ENSG00000143321	0	1	1	1
MIMAT0000104	hsa-miR-107	PPP2R5B	5526	ENSG00000068971	0	1	1	1
MIMAT0000222	hsa-miR-192-5p	EIF2S1	1965	ENSG00000134001	1	0	1	1
MIMAT0000226	hsa-miR-196a-5p	SRPRB	58477	ENSG00000144867	0	1	1	1
MIMAT0000231	hsa-miR-199a-5p	HDGF	3068	ENSG00000143321	0	1	1	1
MIMAT0000232	hsa-miR-199a-3p	HDGF	3068	ENSG00000143321	0	1	1	1
MIMAT0000243	hsa-miR-148a-3p	HDGF	3068	ENSG00000143321	0	1	1	1
MIMAT0000243	hsa-miR-148a-3p	SRPRB	58477	ENSG00000144867	0	1	1	1
MIMAT0000244	hsa-miR-30c-5p	EIF2S1	1965	ENSG00000134001	1	0	1	1
MIMAT0000251	hsa-miR-147a	DDX11	1663	ENSG00000013573	0	1	1	1
MIMAT0000251	hsa-miR-147a	EIF2S1	1965	ENSG00000134001	0	1	1	1
MIMAT0000251	hsa-miR-147a	PPP2R5B	5526	ENSG00000068971	0	1	1	1
MIMAT0000252	hsa-miR-7-5p	EIF2S1	1965	ENSG00000134001	0	1	1	1
MIMAT0000252	hsa-miR-7-5p	HDGF	3068	ENSG00000143321	0	1	1	1
MIMAT0000252	hsa-miR-7-5p	SRPRB	58477	ENSG00000144867	0	1	1	1
MIMAT0000255	hsa-miR-34a-5p	DDX11	1663	ENSG00000013573	0	2	1	1
MIMAT0000256	hsa-miR-181a-5p	EIF2S1	1965	ENSG00000134001	0	1	1	1
MIMAT0000259	hsa-miR-182-5p	EIF2S1	1965	ENSG00000134001	0	2	1	1
MIMAT0000263	hsa-miR-199b-5p	HDGF	3068	ENSG00000143321	0	1	1	1
MIMAT0000265	hsa-miR-204-5p	EIF2S1	1965	ENSG00000134001	0	1	1	1
MIMAT0000265	hsa-miR-204-5p	HDGF	3068	ENSG00000143321	0	1	1	1
MIMAT0000267	hsa-miR-210-3p	EIF2S1	1965	ENSG00000134001	0	1	1	1
MIMAT0000271	hsa-miR-214-3p	HDGF	3068	ENSG00000143321	3	0	1	1
MIMAT0000278	hsa-miR-221-3p	HDGF	3068	ENSG00000143321	0	1	1	1
MIMAT0000279	hsa-miR-222-3p	EIF2S1	1965	ENSG00000134001	1	0	1	1
MIMAT0000318	hsa-miR-200b-3p	SRPRB	58477	ENSG00000144867	0	1	1	1
MIMAT0000416	hsa-miR-1-3p	SRPRB	58477	ENSG00000144867	0	1	1	1
MIMAT0000418	hsa-miR-23b-3p	EIF2S1	1965	ENSG00000134001	0	1	1	1
MIMAT0000418	hsa-miR-23b-3p	HDGF	3068	ENSG00000143321	0	2	1	1
MIMAT0000420	hsa-miR-30b-5p	EIF2S1	1965	ENSG00000134001	1	0	1	1
MIMAT0000422	hsa-miR-124-3p	EIF2S1	1965	ENSG00000134001	0	2	1	1
MIMAT0000422	hsa-miR-124-3p	HDGF	3068	ENSG00000143321	0	1	1	1
MIMAT0000422	hsa-miR-124-3p	PPP2R5B	5526	ENSG00000068971	0	1	1	1
MIMAT0000422	hsa-miR-124-3p	SRPRB	58477	ENSG00000144867	0	1	1	1
MIMAT0000424	hsa-miR-128-3p	SRPRB	58477	ENSG00000144867	0	1	1	1
MIMAT0000425	hsa-miR-130a-3p	HDGF	3068	ENSG00000143321	0	1	1	1
MIMAT0000425	hsa-miR-130a-3p	PPP2R5B	5526	ENSG00000068971	0	1	1	1
MIMAT0000425	hsa-miR-130a-3p	SRPRB	58477	ENSG00000144867	0	1	1	1
MIMAT0000428	hsa-miR-135a-5p	EIF2S1	1965	ENSG00000134001	0	1	1	1
MIMAT0000432	hsa-miR-141-3p	HDGF	3068	ENSG00000143321	1	0	1	1
MIMAT0000434	hsa-miR-142-3p	EIF2S1	1965	ENSG00000134001	0	1	1	1
MIMAT0000437	hsa-miR-145-5p	HDGF	3068	ENSG00000143321	0	1	1	1
MIMAT0000440	hsa-miR-191-5p	EIF2S1	1965	ENSG00000134001	0	1	1	1
MIMAT0000440	hsa-miR-191-5p	SRPRB	58477	ENSG00000144867	0	1	1	1
MIMAT0000443	hsa-miR-125a-5p	HDGF	3068	ENSG00000143321	0	1	1	1
MIMAT0000445	hsa-miR-126-3p	SRPRB	58477	ENSG00000144867	0	1	1	1
MIMAT0000448	hsa-miR-136-5p	PPP2R5B	5526	ENSG00000068971	0	1	1	1
MIMAT0000455	hsa-miR-185-5p	HDGF	3068	ENSG00000143321	0	1	1	1
MIMAT0000461	hsa-miR-195-5p	PPP2R5B	5526	ENSG00000068971	0	1	1	1
MIMAT0000461	hsa-miR-195-5p	SRPRB	58477	ENSG00000144867	3	0	1	1
MIMAT0000646	hsa-miR-155-5p	SRPRB	58477	ENSG00000144867	0	1	1	1
MIMAT0000681	hsa-miR-29c-3p	EIF2S1	1965	ENSG00000134001	0	1	1	1
MIMAT0000681	hsa-miR-29c-3p	SRPRB	58477	ENSG00000144867	0	1	1	1
MIMAT0000684	hsa-miR-302a-3p	EIF2S1	1965	ENSG00000134001	2	0	1	1
MIMAT0000684	hsa-miR-302a-3p	SRPRB	58477	ENSG00000144867	0	1	1	1
MIMAT0000687	hsa-miR-299-3p	HDGF	3068	ENSG00000143321	1	0	1	1
MIMAT0000688	hsa-miR-301a-3p	HDGF	3068	ENSG00000143321	0	1	1	1
MIMAT0000688	hsa-miR-301a-3p	SRPRB	58477	ENSG00000144867	0	1	1	1
MIMAT0000691	hsa-miR-130b-3p	SRPRB	58477	ENSG00000144867	0	1	1	1
MIMAT0000703	hsa-miR-361-5p	HDGF	3068	ENSG00000143321	0	1	1	1
MIMAT0000705	hsa-miR-362-5p	HDGF	3068	ENSG00000143321	0	1	1	1
MIMAT0000710	hsa-miR-365a-3p	HDGF	3068	ENSG00000143321	0	1	1	1
MIMAT0000714	hsa-miR-302b-5p	EIF2S1	1965	ENSG00000134001	1	0	1	1
MIMAT0000715	hsa-miR-302b-3p	EIF2S1	1965	ENSG00000134001	2	0	1	1
MIMAT0000715	hsa-miR-302b-3p	SRPRB	58477	ENSG00000144867	0	1	1	1
MIMAT0000717	hsa-miR-302c-3p	EIF2S1	1965	ENSG00000134001	2	0	1	1
MIMAT0000717	hsa-miR-302c-3p	SRPRB	58477	ENSG00000144867	0	1	1	1
MIMAT0000718	hsa-miR-302d-3p	EIF2S1	1965	ENSG00000134001	2	0	1	1
MIMAT0000718	hsa-miR-302d-3p	SRPRB	58477	ENSG00000144867	0	1	1	1
MIMAT0000724	hsa-miR-372-3p	EIF2S1	1965	ENSG00000134001	2	0	1	1
MIMAT0000726	hsa-miR-373-3p	EIF2S1	1965	ENSG00000134001	2	0	1	1
MIMAT0000729	hsa-miR-376a-3p	EIF2S1	1965	ENSG00000134001	0	1	1	1
MIMAT0000732	hsa-miR-378a-3p	SRPRB	58477	ENSG00000144867	0	1	1	1
MIMAT0000751	hsa-miR-330-3p	HDGF	3068	ENSG00000143321	0	1	1	1
MIMAT0000757	hsa-miR-151a-3p	HDGF	3068	ENSG00000143321	0	1	1	1
MIMAT0000758	hsa-miR-135b-5p	EIF2S1	1965	ENSG00000134001	0	1	1	1
MIMAT0000759	hsa-miR-148b-3p	SRPRB	58477	ENSG00000144867	0	1	1	1
MIMAT0000760	hsa-miR-331-3p	HDGF	3068	ENSG00000143321	0	1	1	1
MIMAT0000761	hsa-miR-324-5p	DDX11	1663	ENSG00000013573	1	0	1	1
MIMAT0000764	hsa-miR-339-5p	HDGF	3068	ENSG00000143321	0	1	1	1
MIMAT0000771	hsa-miR-325	HDGF	3068	ENSG00000143321	0	1	1	1
MIMAT0000772	hsa-miR-345-5p	EIF2S1	1965	ENSG00000134001	0	1	1	1
MIMAT0000772	hsa-miR-345-5p	HDGF	3068	ENSG00000143321	0	1	1	1
MIMAT0001413	hsa-miR-20b-5p	HDGF	3068	ENSG00000143321	1	0	1	1
MIMAT0001536	hsa-miR-429	EIF2S1	1965	ENSG00000134001	0	1	1	1
MIMAT0002172	hsa-miR-376b-3p	EIF2S1	1965	ENSG00000134001	0	1	1	1
MIMAT0002174	hsa-miR-484	SRPRB	58477	ENSG00000144867	0	1	1	1
MIMAT0002176	hsa-miR-485-3p	SRPRB	58477	ENSG00000144867	0	1	1	1
MIMAT0002807	hsa-miR-491-5p	EIF2S1	1965	ENSG00000134001	0	1	1	1
MIMAT0002808	hsa-miR-511-5p	HDGF	3068	ENSG00000143321	2	0	1	1
MIMAT0002816	hsa-miR-494-3p	HDGF	3068	ENSG00000143321	0	2	1	1
MIMAT0002816	hsa-miR-494-3p	SRPRB	58477	ENSG00000144867	0	2	1	1
MIMAT0002819	hsa-miR-193b-3p	HDGF	3068	ENSG00000143321	1	0	1	1
MIMAT0002820	hsa-miR-497-5p	SRPRB	58477	ENSG00000144867	2	0	1	1
MIMAT0002830	hsa-miR-520f-3p	EIF2S1	1965	ENSG00000134001	2	0	1	1
MIMAT0002834	hsa-miR-520a-3p	EIF2S1	1965	ENSG00000134001	2	0	1	1
MIMAT0002846	hsa-miR-520c-3p	EIF2S1	1965	ENSG00000134001	2	0	1	1
MIMAT0002849	hsa-miR-524-5p	HDGF	3068	ENSG00000143321	1	0	1	1
MIMAT0002853	hsa-miR-519d-3p	EIF2S1	1965	ENSG00000134001	2	0	1	1
MIMAT0002855	hsa-miR-520d-5p	HDGF	3068	ENSG00000143321	1	0	1	1
MIMAT0002856	hsa-miR-520d-3p	EIF2S1	1965	ENSG00000134001	2	0	1	1
MIMAT0002858	hsa-miR-520g-3p	EIF2S1	1965	ENSG00000134001	2	0	1	1
MIMAT0002867	hsa-miR-520h	EIF2S1	1965	ENSG00000134001	2	0	1	1
MIMAT0002871	hsa-miR-500a-3p	EIF2S1	1965	ENSG00000134001	0	1	1	1
MIMAT0002871	hsa-miR-500a-3p	HDGF	3068	ENSG00000143321	0	1	1	1
MIMAT0002873	hsa-miR-502-5p	HDGF	3068	ENSG00000143321	0	1	1	1
MIMAT0002874	hsa-miR-503-5p	EIF2S1	1965	ENSG00000134001	0	2	1	1
MIMAT0002874	hsa-miR-503-5p	HDGF	3068	ENSG00000143321	1	0	1	1
MIMAT0002882	hsa-miR-510-5p	DDX11	1663	ENSG00000013573	1	0	1	1
MIMAT0003163	hsa-miR-539-5p	HDGF	3068	ENSG00000143321	1	0	1	1
MIMAT0003242	hsa-miR-577	EIF2S1	1965	ENSG00000134001	0	1	1	1
MIMAT0003243	hsa-miR-578	SRPRB	58477	ENSG00000144867	1	0	1	1
MIMAT0003257	hsa-miR-550a-3p	HDGF	3068	ENSG00000143321	0	1	1	1
MIMAT0003260	hsa-miR-592	HDGF	3068	ENSG00000143321	0	1	1	1
MIMAT0003265	hsa-miR-597-5p	HDGF	3068	ENSG00000143321	0	1	1	1
MIMAT0003276	hsa-miR-608	HDGF	3068	ENSG00000143321	2	0	1	1
MIMAT0003278	hsa-miR-610	HDGF	3068	ENSG00000143321	1	0	1	1
MIMAT0003280	hsa-miR-612	HDGF	3068	ENSG00000143321	0	1	1	1
MIMAT0003283	hsa-miR-615-3p	DDX11	1663	ENSG00000013573	1	0	1	1
MIMAT0003283	hsa-miR-615-3p	HDGF	3068	ENSG00000143321	1	0	1	1
MIMAT0003284	hsa-miR-616-5p	EIF2S1	1965	ENSG00000134001	0	1	1	1
MIMAT0003285	hsa-miR-548c-3p	EIF2S1	1965	ENSG00000134001	2	0	1	1
MIMAT0003287	hsa-miR-618	SRPRB	58477	ENSG00000144867	0	1	1	1
MIMAT0003291	hsa-miR-622	HDGF	3068	ENSG00000143321	0	1	1	1
MIMAT0003296	hsa-miR-627-5p	HDGF	3068	ENSG00000143321	0	1	1	1
MIMAT0003314	hsa-miR-644a	HDGF	3068	ENSG00000143321	1	0	1	1
MIMAT0003330	hsa-miR-654-5p	DDX11	1663	ENSG00000013573	1	0	1	1
MIMAT0003335	hsa-miR-657	HDGF	3068	ENSG00000143321	2	0	1	1
MIMAT0003336	hsa-miR-658	HDGF	3068	ENSG00000143321	0	1	1	1
MIMAT0003339	hsa-miR-421	EIF2S1	1965	ENSG00000134001	0	1	1	1
MIMAT0003880	hsa-miR-671-5p	HDGF	3068	ENSG00000143321	0	1	1	1
MIMAT0003886	hsa-miR-769-5p	HDGF	3068	ENSG00000143321	0	1	1	1
MIMAT0003888	hsa-miR-766-3p	HDGF	3068	ENSG00000143321	0	1	1	1
MIMAT0003888	hsa-miR-766-3p	SRPRB	58477	ENSG00000144867	0	1	1	1
MIMAT0003945	hsa-miR-765	DDX11	1663	ENSG00000013573	1	0	1	1
MIMAT0004489	hsa-miR-16-1-3p	HDGF	3068	ENSG00000143321	0	1	1	1
MIMAT0004494	hsa-miR-21-3p	HDGF	3068	ENSG00000143321	0	1	1	1
MIMAT0004496	hsa-miR-23a-5p	HDGF	3068	ENSG00000143321	1	0	1	1
MIMAT0004500	hsa-miR-26b-3p	EIF2S1	1965	ENSG00000134001	0	1	1	1
MIMAT0004505	hsa-miR-32-3p	HDGF	3068	ENSG00000143321	0	1	1	1
MIMAT0004507	hsa-miR-92a-1-5p	HDGF	3068	ENSG00000143321	2	0	1	1
MIMAT0004508	hsa-miR-92a-2-5p	HDGF	3068	ENSG00000143321	1	0	1	1
MIMAT0004518	hsa-miR-16-2-3p	HDGF	3068	ENSG00000143321	0	1	1	1
MIMAT0004557	hsa-miR-34a-3p	HDGF	3068	ENSG00000143321	0	1	1	1
MIMAT0004561	hsa-miR-187-5p	HDGF	3068	ENSG00000143321	0	1	1	1
MIMAT0004563	hsa-miR-199b-3p	HDGF	3068	ENSG00000143321	0	1	1	1
MIMAT0004587	hsa-miR-23b-5p	EIF2S1	1965	ENSG00000134001	0	1	1	1
MIMAT0004587	hsa-miR-23b-5p	HDGF	3068	ENSG00000143321	1	0	1	1
MIMAT0004606	hsa-miR-136-3p	EIF2S1	1965	ENSG00000134001	0	1	1	1
MIMAT0004614	hsa-miR-193a-5p	HDGF	3068	ENSG00000143321	0	1	1	1
MIMAT0004658	hsa-miR-155-3p	HDGF	3068	ENSG00000143321	0	1	1	1
MIMAT0004671	hsa-miR-194-3p	HDGF	3068	ENSG00000143321	1	0	1	1
MIMAT0004674	hsa-miR-30c-1-3p	HDGF	3068	ENSG00000143321	1	0	1	1
MIMAT0004680	hsa-miR-130b-5p	SRPRB	58477	ENSG00000144867	0	1	1	1
MIMAT0004685	hsa-miR-302d-5p	EIF2S1	1965	ENSG00000134001	1	0	1	1
MIMAT0004694	hsa-miR-342-5p	HDGF	3068	ENSG00000143321	2	0	1	1
MIMAT0004763	hsa-miR-488-3p	SRPRB	58477	ENSG00000144867	3	0	1	1
MIMAT0004766	hsa-miR-146b-3p	HDGF	3068	ENSG00000143321	0	1	1	1
MIMAT0004775	hsa-miR-502-3p	EIF2S1	1965	ENSG00000134001	0	1	1	1
MIMAT0004780	hsa-miR-532-3p	HDGF	3068	ENSG00000143321	0	1	1	1
MIMAT0004785	hsa-miR-545-5p	EIF2S1	1965	ENSG00000134001	0	1	1	1
MIMAT0004795	hsa-miR-574-5p	EIF2S1	1965	ENSG00000134001	0	1	1	1
MIMAT0004801	hsa-miR-590-3p	HDGF	3068	ENSG00000143321	0	1	1	1
MIMAT0004814	hsa-miR-654-3p	HDGF	3068	ENSG00000143321	3	0	1	1
MIMAT0004819	hsa-miR-671-3p	HDGF	3068	ENSG00000143321	1	0	1	1
MIMAT0004907	hsa-miR-892a	HDGF	3068	ENSG00000143321	1	0	1	1
MIMAT0004913	hsa-miR-891b	SRPRB	58477	ENSG00000144867	1	0	1	1
MIMAT0004920	hsa-miR-541-3p	DDX11	1663	ENSG00000013573	1	0	1	1
MIMAT0004922	hsa-miR-875-5p	EIF2S1	1965	ENSG00000134001	2	0	1	1
MIMAT0004926	hsa-miR-708-5p	HDGF	3068	ENSG00000143321	0	1	1	1
MIMAT0004945	hsa-miR-744-5p	DDX11	1663	ENSG00000013573	1	0	1	1
MIMAT0004953	hsa-miR-873-5p	DDX11	1663	ENSG00000013573	1	0	1	1
MIMAT0004953	hsa-miR-873-5p	HDGF	3068	ENSG00000143321	2	0	1	1
MIMAT0004953	hsa-miR-873-5p	SRPRB	58477	ENSG00000144867	0	1	1	1
MIMAT0004958	hsa-miR-301b-3p	HDGF	3068	ENSG00000143321	0	1	1	1
MIMAT0004958	hsa-miR-301b-3p	SRPRB	58477	ENSG00000144867	0	1	1	1
MIMAT0004979	hsa-miR-936	HDGF	3068	ENSG00000143321	0	1	1	1
MIMAT0004982	hsa-miR-939-5p	HDGF	3068	ENSG00000143321	0	1	1	1
MIMAT0004985	hsa-miR-942-5p	EIF2S1	1965	ENSG00000134001	0	1	1	1
MIMAT0005451	hsa-miR-522-5p	EIF2S1	1965	ENSG00000134001	0	1	1	1
MIMAT0005451	hsa-miR-522-5p	HDGF	3068	ENSG00000143321	0	1	1	1
MIMAT0005586	hsa-miR-1231	HDGF	3068	ENSG00000143321	3	0	1	1
MIMAT0005797	hsa-miR-1301-3p	HDGF	3068	ENSG00000143321	1	0	1	1
MIMAT0005824	hsa-miR-1179	SRPRB	58477	ENSG00000144867	0	1	1	1
MIMAT0005828	hsa-miR-1183	HDGF	3068	ENSG00000143321	1	0	1	1
MIMAT0005865	hsa-miR-1202	EIF2S1	1965	ENSG00000134001	0	1	1	1
MIMAT0005877	hsa-miR-1286	DDX11	1663	ENSG00000013573	1	0	1	1
MIMAT0005893	hsa-miR-1305	EIF2S1	1965	ENSG00000134001	0	1	1	1
MIMAT0005906	hsa-miR-1255a	HDGF	3068	ENSG00000143321	1	0	1	1
MIMAT0005914	hsa-miR-1262	HDGF	3068	ENSG00000143321	3	0	1	1
MIMAT0005929	hsa-miR-1275	EIF2S1	1965	ENSG00000134001	0	1	1	1
MIMAT0005931	hsa-miR-302e	EIF2S1	1965	ENSG00000134001	2	0	1	1
MIMAT0005939	hsa-miR-1281	DDX11	1663	ENSG00000013573	1	0	1	1
MIMAT0005944	hsa-miR-1252-5p	HDGF	3068	ENSG00000143321	1	0	1	1
MIMAT0005945	hsa-miR-1255b-5p	HDGF	3068	ENSG00000143321	1	0	1	1
MIMAT0005956	hsa-miR-1324	HDGF	3068	ENSG00000143321	3	0	1	1
MIMAT0007890	hsa-miR-1914-3p	EIF2S1	1965	ENSG00000134001	0	1	1	1
MIMAT0007892	hsa-miR-1915-3p	HDGF	3068	ENSG00000143321	1	0	1	1
MIMAT0009447	hsa-miR-1972	HDGF	3068	ENSG00000143321	1	0	1	1
MIMAT0009451	hsa-miR-1976	EIF2S1	1965	ENSG00000134001	0	1	1	1
MIMAT0010133	hsa-miR-2110	HDGF	3068	ENSG00000143321	0	1	1	1
MIMAT0010357	hsa-miR-670-5p	HDGF	3068	ENSG00000143321	0	1	1	1
MIMAT0010364	hsa-miR-761	HDGF	3068	ENSG00000143321	2	0	1	1
MIMAT0011162	hsa-miR-2117	EIF2S1	1965	ENSG00000134001	2	0	1	1
MIMAT0011778	hsa-miR-2278	HDGF	3068	ENSG00000143321	2	0	1	1
MIMAT0013518	hsa-miR-2682-3p	DDX11	1663	ENSG00000013573	1	0	1	1
MIMAT0014988	hsa-miR-3125	HDGF	3068	ENSG00000143321	1	0	1	1
MIMAT0014989	hsa-miR-3126-5p	HDGF	3068	ENSG00000143321	1	0	1	1
MIMAT0015021	hsa-miR-3148	HDGF	3068	ENSG00000143321	1	0	1	1
MIMAT0015026	hsa-miR-3153	HDGF	3068	ENSG00000143321	1	0	1	1
MIMAT0015031	hsa-miR-3157-5p	SRPRB	58477	ENSG00000144867	0	1	1	1
MIMAT0015045	hsa-miR-3170	HDGF	3068	ENSG00000143321	2	0	1	1
MIMAT0015048	hsa-miR-3173-3p	DDX11	1663	ENSG00000013573	1	0	1	1
MIMAT0015056	hsa-miR-3179	HDGF	3068	ENSG00000143321	0	1	1	1
MIMAT0015063	hsa-miR-3183	HDGF	3068	ENSG00000143321	1	0	1	1
MIMAT0015064	hsa-miR-3184-5p	HDGF	3068	ENSG00000143321	1	0	1	1
MIMAT0015089	hsa-miR-3202	HDGF	3068	ENSG00000143321	1	0	1	1
MIMAT0016853	hsa-miR-4300	HDGF	3068	ENSG00000143321	1	0	1	1
MIMAT0016863	hsa-miR-4311	HDGF	3068	ENSG00000143321	1	0	1	1
MIMAT0016896	hsa-miR-4268	HDGF	3068	ENSG00000143321	1	0	1	1
MIMAT0016899	hsa-miR-4264	HDGF	3068	ENSG00000143321	1	0	1	1
MIMAT0016901	hsa-miR-4271	DDX11	1663	ENSG00000013573	1	0	1	1
MIMAT0016903	hsa-miR-4273	EIF2S1	1965	ENSG00000134001	2	0	1	1
MIMAT0016912	hsa-miR-4282	EIF2S1	1965	ENSG00000134001	2	0	1	1
MIMAT0016914	hsa-miR-4283	HDGF	3068	ENSG00000143321	1	0	1	1
MIMAT0016922	hsa-miR-4291	HDGF	3068	ENSG00000143321	2	0	1	1
MIMAT0016925	hsa-miR-500b-5p	HDGF	3068	ENSG00000143321	0	1	1	1
MIMAT0017996	hsa-miR-3616-3p	HDGF	3068	ENSG00000143321	1	0	1	1
MIMAT0018073	hsa-miR-3653-3p	DDX11	1663	ENSG00000013573	1	0	1	1
MIMAT0018077	hsa-miR-3657	HDGF	3068	ENSG00000143321	0	1	1	1
MIMAT0018078	hsa-miR-3658	DDX11	1663	ENSG00000013573	1	0	1	1
MIMAT0018085	hsa-miR-3663-3p	HDGF	3068	ENSG00000143321	1	0	1	1
MIMAT0018105	hsa-miR-3679-3p	HDGF	3068	ENSG00000143321	3	0	1	1
MIMAT0018117	hsa-miR-3689a-5p	HDGF	3068	ENSG00000143321	3	0	1	1
MIMAT0018120	hsa-miR-3691-5p	HDGF	3068	ENSG00000143321	1	0	1	1
MIMAT0018165	hsa-miR-3714	SRPRB	58477	ENSG00000144867	3	0	1	1
MIMAT0018180	hsa-miR-3689b-5p	HDGF	3068	ENSG00000143321	3	0	1	1
MIMAT0018183	hsa-miR-3909	HDGF	3068	ENSG00000143321	1	0	1	1
MIMAT0018185	hsa-miR-3911	HDGF	3068	ENSG00000143321	1	0	1	1
MIMAT0018190	hsa-miR-3916	HDGF	3068	ENSG00000143321	1	0	1	1
MIMAT0018193	hsa-miR-3919	HDGF	3068	ENSG00000143321	1	0	1	1
MIMAT0018203	hsa-miR-676-5p	SRPRB	58477	ENSG00000144867	2	0	1	1
MIMAT0018351	hsa-miR-3936	HDGF	3068	ENSG00000143321	2	0	1	1
MIMAT0018941	hsa-miR-4426	SRPRB	58477	ENSG00000144867	2	0	1	1
MIMAT0018949	hsa-miR-4433a-3p	HDGF	3068	ENSG00000143321	1	0	1	1
MIMAT0018951	hsa-miR-4435	HDGF	3068	ENSG00000143321	3	0	1	1
MIMAT0018966	hsa-miR-4447	HDGF	3068	ENSG00000143321	1	0	1	1
MIMAT0018968	hsa-miR-4449	HDGF	3068	ENSG00000143321	0	1	1	1
MIMAT0018981	hsa-miR-4459	HDGF	3068	ENSG00000143321	1	0	1	1
MIMAT0018999	hsa-miR-4472	HDGF	3068	ENSG00000143321	1	0	1	1
MIMAT0019001	hsa-miR-4474-3p	HDGF	3068	ENSG00000143321	1	0	1	1
MIMAT0019002	hsa-miR-4475	SRPRB	58477	ENSG00000144867	3	0	1	1
MIMAT0019003	hsa-miR-4476	DDX11	1663	ENSG00000013573	1	0	1	1
MIMAT0019003	hsa-miR-4476	HDGF	3068	ENSG00000143321	1	0	1	1
MIMAT0019008	hsa-miR-3689d	HDGF	3068	ENSG00000143321	1	0	1	1
MIMAT0019009	hsa-miR-3689e	HDGF	3068	ENSG00000143321	3	0	1	1
MIMAT0019010	hsa-miR-3689f	HDGF	3068	ENSG00000143321	3	0	1	1
MIMAT0019022	hsa-miR-4488	HDGF	3068	ENSG00000143321	1	0	1	1
MIMAT0019026	hsa-miR-4491	HDGF	3068	ENSG00000143321	1	0	1	1
MIMAT0019040	hsa-miR-4504	DDX11	1663	ENSG00000013573	1	0	1	1
MIMAT0019046	hsa-miR-4509	HDGF	3068	ENSG00000143321	1	0	1	1
MIMAT0019072	hsa-miR-4533	DDX11	1663	ENSG00000013573	1	0	1	1
MIMAT0019072	hsa-miR-4533	HDGF	3068	ENSG00000143321	1	0	1	1
MIMAT0019079	hsa-miR-548an	SRPRB	58477	ENSG00000144867	4	0	1	1
MIMAT0019197	hsa-miR-3117-5p	HDGF	3068	ENSG00000143321	1	0	1	1
MIMAT0019203	hsa-miR-3136-3p	SRPRB	58477	ENSG00000144867	2	0	1	1
MIMAT0019220	hsa-miR-3664-3p	DDX11	1663	ENSG00000013573	1	0	1	1
MIMAT0019221	hsa-miR-3677-5p	PPP2R5B	5526	ENSG00000068971	0	1	1	1
MIMAT0019358	hsa-miR-3973	EIF2S1	1965	ENSG00000134001	2	0	1	1
MIMAT0019361	hsa-miR-3976	HDGF	3068	ENSG00000143321	1	0	1	1
MIMAT0019699	hsa-miR-4640-5p	HDGF	3068	ENSG00000143321	1	0	1	1
MIMAT0019702	hsa-miR-4642	SRPRB	58477	ENSG00000144867	1	0	1	1
MIMAT0019708	hsa-miR-4646-3p	HDGF	3068	ENSG00000143321	1	0	1	1
MIMAT0019709	hsa-miR-4647	SRPRB	58477	ENSG00000144867	2	0	1	1
MIMAT0019715	hsa-miR-4651	HDGF	3068	ENSG00000143321	2	0	1	1
MIMAT0019724	hsa-miR-4657	HDGF	3068	ENSG00000143321	1	0	1	1
MIMAT0019729	hsa-miR-4661-5p	HDGF	3068	ENSG00000143321	0	1	1	1
MIMAT0019736	hsa-miR-4662b	SRPRB	58477	ENSG00000144867	2	0	1	1
MIMAT0019745	hsa-miR-4668-5p	HDGF	3068	ENSG00000143321	1	0	1	1
MIMAT0019760	hsa-miR-4677-5p	EIF2S1	1965	ENSG00000134001	2	0	1	1
MIMAT0019779	hsa-miR-4690-5p	HDGF	3068	ENSG00000143321	0	1	1	1
MIMAT0019791	hsa-miR-4697-5p	HDGF	3068	ENSG00000143321	1	0	1	1
MIMAT0019794	hsa-miR-4699-5p	SRPRB	58477	ENSG00000144867	2	0	1	1
MIMAT0019799	hsa-miR-4701-3p	HDGF	3068	ENSG00000143321	3	0	1	1
MIMAT0019817	hsa-miR-4711-3p	HDGF	3068	ENSG00000143321	2	0	1	1
MIMAT0019827	hsa-miR-4716-3p	HDGF	3068	ENSG00000143321	1	0	1	1
MIMAT0019834	hsa-miR-4720-3p	EIF2S1	1965	ENSG00000134001	2	0	1	1
MIMAT0019839	hsa-miR-4723-3p	HDGF	3068	ENSG00000143321	1	0	1	1
MIMAT0019841	hsa-miR-4724-5p	SRPRB	58477	ENSG00000144867	2	0	1	1
MIMAT0019844	hsa-miR-4725-3p	DDX11	1663	ENSG00000013573	1	0	1	1
MIMAT0019845	hsa-miR-4726-5p	HDGF	3068	ENSG00000143321	1	0	1	1
MIMAT0019855	hsa-miR-4732-5p	HDGF	3068	ENSG00000143321	1	0	1	1
MIMAT0019875	hsa-miR-4744	HDGF	3068	ENSG00000143321	1	0	1	1
MIMAT0019878	hsa-miR-4745-5p	HDGF	3068	ENSG00000143321	0	1	1	1
MIMAT0019882	hsa-miR-4747-5p	DDX11	1663	ENSG00000013573	1	0	1	1
MIMAT0019889	hsa-miR-4752	HDGF	3068	ENSG00000143321	1	0	1	1
MIMAT0019891	hsa-miR-4753-3p	EIF2S1	1965	ENSG00000134001	2	0	1	1
MIMAT0019900	hsa-miR-4756-3p	HDGF	3068	ENSG00000143321	1	0	1	1
MIMAT0019920	hsa-miR-4768-5p	HDGF	3068	ENSG00000143321	1	0	1	1
MIMAT0019921	hsa-miR-4768-3p	HDGF	3068	ENSG00000143321	1	0	1	1
MIMAT0019935	hsa-miR-4777-3p	EIF2S1	1965	ENSG00000134001	2	0	1	1
MIMAT0019938	hsa-miR-4779	DDX11	1663	ENSG00000013573	1	0	1	1
MIMAT0019954	hsa-miR-4786-5p	HDGF	3068	ENSG00000143321	1	0	1	1
MIMAT0019973	hsa-miR-4797-3p	HDGF	3068	ENSG00000143321	1	0	1	1
MIMAT0019985	hsa-miR-4804-3p	EIF2S1	1965	ENSG00000134001	2	0	1	1
MIMAT0020956	hsa-miR-4433a-5p	HDGF	3068	ENSG00000143321	1	0	1	1
MIMAT0021044	hsa-miR-5010-3p	HDGF	3068	ENSG00000143321	0	1	1	1
MIMAT0021045	hsa-miR-5011-5p	HDGF	3068	ENSG00000143321	3	0	1	1
MIMAT0021128	hsa-miR-5196-5p	DDX11	1663	ENSG00000013573	1	0	1	1
MIMAT0022260	hsa-miR-5572	HDGF	3068	ENSG00000143321	2	0	1	1
MIMAT0022275	hsa-miR-5581-5p	SRPRB	58477	ENSG00000144867	0	1	1	1
MIMAT0022293	hsa-miR-1295b-5p	HDGF	3068	ENSG00000143321	3	0	1	1
MIMAT0022298	hsa-miR-5589-3p	SRPRB	58477	ENSG00000144867	2	0	1	1
MIMAT0022301	hsa-miR-5591-5p	HDGF	3068	ENSG00000143321	1	0	1	1
MIMAT0022468	hsa-miR-5680	HDGF	3068	ENSG00000143321	1	0	1	1
MIMAT0022469	hsa-miR-5681a	HDGF	3068	ENSG00000143321	2	0	1	1
MIMAT0022469	hsa-miR-5681a	SRPRB	58477	ENSG00000144867	3	0	1	1
MIMAT0022472	hsa-miR-5683	HDGF	3068	ENSG00000143321	1	0	1	1
MIMAT0022486	hsa-miR-5693	HDGF	3068	ENSG00000143321	1	0	1	1
MIMAT0022695	hsa-miR-212-5p	HDGF	3068	ENSG00000143321	0	1	1	1
MIMAT0022720	hsa-miR-1304-3p	HDGF	3068	ENSG00000143321	0	1	1	1
MIMAT0022726	hsa-miR-1306-5p	HDGF	3068	ENSG00000143321	0	1	1	1
MIMAT0022834	hsa-miR-365b-3p	HDGF	3068	ENSG00000143321	0	1	1	1
MIMAT0022861	hsa-miR-376c-5p	EIF2S1	1965	ENSG00000134001	1	0	1	1
MIMAT0022861	hsa-miR-376c-5p	HDGF	3068	ENSG00000143321	1	0	1	1
MIMAT0022923	hsa-miR-376b-5p	EIF2S1	1965	ENSG00000134001	1	0	1	1
MIMAT0022923	hsa-miR-376b-5p	HDGF	3068	ENSG00000143321	1	0	1	1
MIMAT0022943	hsa-miR-1233-5p	HDGF	3068	ENSG00000143321	1	0	1	1
MIMAT0022946	hsa-miR-1237-5p	HDGF	3068	ENSG00000143321	1	0	1	1
MIMAT0023702	hsa-miR-6077	HDGF	3068	ENSG00000143321	1	0	1	1
MIMAT0023706	hsa-miR-6081	HDGF	3068	ENSG00000143321	1	0	1	1
MIMAT0023715	hsa-miR-6090	HDGF	3068	ENSG00000143321	1	0	1	1
MIMAT0024618	hsa-miR-6134	HDGF	3068	ENSG00000143321	1	0	1	1
MIMAT0024782	hsa-miR-6165	HDGF	3068	ENSG00000143321	1	0	1	1
MIMAT0025459	hsa-miR-6501-3p	HDGF	3068	ENSG00000143321	1	0	1	1
MIMAT0025487	hsa-miR-6515-3p	SRPRB	58477	ENSG00000144867	2	0	1	1
MIMAT0025847	hsa-miR-6511b-5p	HDGF	3068	ENSG00000143321	1	0	1	1
MIMAT0025852	hsa-miR-6721-5p	DDX11	1663	ENSG00000013573	1	0	1	1
MIMAT0026482	hsa-miR-190a-3p	HDGF	3068	ENSG00000143321	3	0	1	1
MIMAT0026613	hsa-miR-510-3p	SRPRB	58477	ENSG00000144867	3	0	1	1
MIMAT0026623	hsa-miR-627-3p	HDGF	3068	ENSG00000143321	2	0	1	1
MIMAT0027032	hsa-miR-500b-3p	HDGF	3068	ENSG00000143321	3	0	1	1
MIMAT0027353	hsa-miR-6726-5p	HDGF	3068	ENSG00000143321	1	0	1	1
MIMAT0027361	hsa-miR-6730-5p	SRPRB	58477	ENSG00000144867	3	0	1	1
MIMAT0027363	hsa-miR-6731-5p	HDGF	3068	ENSG00000143321	1	0	1	1
MIMAT0027367	hsa-miR-6733-5p	HDGF	3068	ENSG00000143321	1	0	1	1
MIMAT0027373	hsa-miR-6736-5p	HDGF	3068	ENSG00000143321	3	0	1	1
MIMAT0027375	hsa-miR-6737-5p	HDGF	3068	ENSG00000143321	2	0	1	1
MIMAT0027379	hsa-miR-6739-5p	HDGF	3068	ENSG00000143321	1	0	1	1
MIMAT0027380	hsa-miR-6739-3p	EIF2S1	1965	ENSG00000134001	2	0	1	1
MIMAT0027389	hsa-miR-6744-5p	HDGF	3068	ENSG00000143321	1	0	1	1
MIMAT0027394	hsa-miR-6747-5p	HDGF	3068	ENSG00000143321	2	0	1	1
MIMAT0027412	hsa-miR-6756-5p	HDGF	3068	ENSG00000143321	2	0	1	1
MIMAT0027415	hsa-miR-6757-3p	HDGF	3068	ENSG00000143321	1	0	1	1
MIMAT0027416	hsa-miR-6758-5p	HDGF	3068	ENSG00000143321	1	0	1	1
MIMAT0027420	hsa-miR-6760-5p	HDGF	3068	ENSG00000143321	1	0	1	1
MIMAT0027420	hsa-miR-6760-5p	SRPRB	58477	ENSG00000144867	3	0	1	1
MIMAT0027424	hsa-miR-6762-5p	HDGF	3068	ENSG00000143321	1	0	1	1
MIMAT0027428	hsa-miR-6764-5p	HDGF	3068	ENSG00000143321	1	0	1	1
MIMAT0027432	hsa-miR-6766-5p	HDGF	3068	ENSG00000143321	2	0	1	1
MIMAT0027452	hsa-miR-6776-5p	HDGF	3068	ENSG00000143321	3	0	1	1
MIMAT0027456	hsa-miR-6778-5p	HDGF	3068	ENSG00000143321	1	0	1	1
MIMAT0027463	hsa-miR-6781-3p	DDX11	1663	ENSG00000013573	1	0	1	1
MIMAT0027466	hsa-miR-6783-5p	DDX11	1663	ENSG00000013573	1	0	1	1
MIMAT0027476	hsa-miR-6788-5p	HDGF	3068	ENSG00000143321	1	0	1	1
MIMAT0027486	hsa-miR-6793-5p	HDGF	3068	ENSG00000143321	1	0	1	1
MIMAT0027488	hsa-miR-6794-5p	HDGF	3068	ENSG00000143321	1	0	1	1
MIMAT0027508	hsa-miR-6804-5p	HDGF	3068	ENSG00000143321	1	0	1	1
MIMAT0027519	hsa-miR-6809-3p	EIF2S1	1965	ENSG00000134001	2	0	1	1
MIMAT0027519	hsa-miR-6809-3p	HDGF	3068	ENSG00000143321	1	0	1	1
MIMAT0027522	hsa-miR-6811-5p	HDGF	3068	ENSG00000143321	1	0	1	1
MIMAT0027524	hsa-miR-6812-5p	HDGF	3068	ENSG00000143321	2	0	1	1
MIMAT0027528	hsa-miR-6814-5p	HDGF	3068	ENSG00000143321	1	0	1	1
MIMAT0027531	hsa-miR-6815-3p	HDGF	3068	ENSG00000143321	1	0	1	1
MIMAT0027535	hsa-miR-6817-3p	HDGF	3068	ENSG00000143321	1	0	1	1
MIMAT0027538	hsa-miR-6819-5p	HDGF	3068	ENSG00000143321	2	0	1	1
MIMAT0027546	hsa-miR-6823-5p	HDGF	3068	ENSG00000143321	1	0	1	1
MIMAT0027554	hsa-miR-6827-5p	HDGF	3068	ENSG00000143321	1	0	1	1
MIMAT0027561	hsa-miR-6830-3p	HDGF	3068	ENSG00000143321	2	0	1	1
MIMAT0027564	hsa-miR-6832-5p	HDGF	3068	ENSG00000143321	1	0	1	1
MIMAT0027567	hsa-miR-6833-3p	HDGF	3068	ENSG00000143321	1	0	1	1
MIMAT0027572	hsa-miR-6780b-5p	DDX11	1663	ENSG00000013573	1	0	1	1
MIMAT0027578	hsa-miR-6838-5p	HDGF	3068	ENSG00000143321	3	0	1	1
MIMAT0027578	hsa-miR-6838-5p	SRPRB	58477	ENSG00000144867	2	0	1	1
MIMAT0027583	hsa-miR-6840-3p	HDGF	3068	ENSG00000143321	1	0	1	1
MIMAT0027590	hsa-miR-6845-5p	HDGF	3068	ENSG00000143321	1	0	1	1
MIMAT0027592	hsa-miR-6846-5p	HDGF	3068	ENSG00000143321	1	0	1	1
MIMAT0027596	hsa-miR-6848-5p	HDGF	3068	ENSG00000143321	1	0	1	1
MIMAT0027602	hsa-miR-6851-5p	HDGF	3068	ENSG00000143321	1	0	1	1
MIMAT0027605	hsa-miR-6852-3p	HDGF	3068	ENSG00000143321	1	0	1	1
MIMAT0027610	hsa-miR-6855-5p	HDGF	3068	ENSG00000143321	2	0	1	1
MIMAT0027612	hsa-miR-6856-5p	HDGF	3068	ENSG00000143321	1	0	1	1
MIMAT0027618	hsa-miR-6859-5p	HDGF	3068	ENSG00000143321	1	0	1	1
MIMAT0027621	hsa-miR-6769b-3p	HDGF	3068	ENSG00000143321	1	0	1	1
MIMAT0027623	hsa-miR-6861-5p	HDGF	3068	ENSG00000143321	3	0	1	1
MIMAT0027643	hsa-miR-6871-3p	HDGF	3068	ENSG00000143321	3	0	1	1
MIMAT0027647	hsa-miR-6873-3p	HDGF	3068	ENSG00000143321	1	0	1	1
MIMAT0027652	hsa-miR-6876-5p	DDX11	1663	ENSG00000013573	1	0	1	1
MIMAT0027652	hsa-miR-6876-5p	HDGF	3068	ENSG00000143321	1	0	1	1
MIMAT0027656	hsa-miR-6878-5p	HDGF	3068	ENSG00000143321	1	0	1	1
MIMAT0027656	hsa-miR-6878-5p	SRPRB	58477	ENSG00000144867	3	0	1	1
MIMAT0027674	hsa-miR-6887-5p	HDGF	3068	ENSG00000143321	1	0	1	1
MIMAT0027682	hsa-miR-6891-5p	DDX11	1663	ENSG00000013573	1	0	1	1
MIMAT0027684	hsa-miR-6892-5p	SRPRB	58477	ENSG00000144867	3	0	1	1
MIMAT0028113	hsa-miR-7108-5p	HDGF	3068	ENSG00000143321	1	0	1	1
MIMAT0028118	hsa-miR-7110-3p	HDGF	3068	ENSG00000143321	1	0	1	1
MIMAT0028120	hsa-miR-7111-3p	HDGF	3068	ENSG00000143321	1	0	1	1
MIMAT0028216	hsa-miR-7153-5p	SRPRB	58477	ENSG00000144867	3	0	1	1
MIMAT0028221	hsa-miR-7155-3p	SRPRB	58477	ENSG00000144867	2	0	1	1
MIMAT0028222	hsa-miR-7156-5p	EIF2S1	1965	ENSG00000134001	2	0	1	1
MIMAT0028226	hsa-miR-7158-5p	HDGF	3068	ENSG00000143321	1	0	1	1
MIMAT0028232	hsa-miR-7161-5p	HDGF	3068	ENSG00000143321	1	0	1	1
MIMAT0030413	hsa-miR-4433b-5p	HDGF	3068	ENSG00000143321	1	0	1	1
MIMAT0030417	hsa-miR-6516-5p	HDGF	3068	ENSG00000143321	1	0	1	1
MIMAT0030422	hsa-miR-7847-3p	HDGF	3068	ENSG00000143321	1	0	1	1
MIMAT0030983	hsa-miR-8056	HDGF	3068	ENSG00000143321	1	0	1	1
MIMAT0030987	hsa-miR-8060	SRPRB	58477	ENSG00000144867	2	0	1	1
MIMAT0030992	hsa-miR-8065	HDGF	3068	ENSG00000143321	1	0	1	1
MIMAT0031007	hsa-miR-8080	HDGF	3068	ENSG00000143321	1	0	1	1
MIMAT0031012	hsa-miR-8085	HDGF	3068	ENSG00000143321	1	0	1	1
MIMAT0031180	hsa-miR-7977	HDGF	3068	ENSG00000143321	1	0	1	1
