# Supplementary material for: Establishment of a Prognostic Model for Hepatocellular Carcinoma Based on Endoplasmic Reticulum Stress-Related Gene Analysis
Source: Front Oncol. 2021 May 21;11:641487. doi: 10.3389/fonc.2021.641487 (PMC8175984; doi:10.3389/fonc.2021.641487)
Supplement: Supplementary file 3 [file Table_3.xls]

Supplementary Table 3:Univariate COX analysis screens the most significant mirna of the top 6
Variable	Wald	LogRank	HR	HRlower	HRupper	P.adjust	LRT.adjust	Wald.adjust	LogRank.adjust
hsa-mir-3170	0	0	4.53	2.34	8.75	0	0	0	0
hsa-mir-421	0	0	4.19	2.08	8.43	0	0	0	0
hsa-mir-658	0	0	20.8	3.49	123.99	0.01	0.03	0.01	0.01
hsa-mir-1262	0	0	4.62	1.79	11.92	0.02	0.03	0.02	0.01
hsa-mir-3911	0	0	95.84	5.59	1644.63	0.02	0.04	0.02	0.01
hsa-mir-592	0	0	1.65	1.2	2.27	0.02	0.03	0.02	0.01
